# Supplementary material for: The Role of Intention, Behavioral Regulation, and Physical Activity Behavior in the Prediction of Physical Activity Identity across Time
Source: Behav Sci (Basel). 2024 Oct 1;14(10):886. doi: 10.3390/bs14100886 (PMC11505567; doi:10.3390/bs14100886)
Supplement: Supplementary file 1 [file behavsci-14-00886-s001.zip]

Archive with 1 entries (1 files):
- behavsci-3108778-supplementary.pdf
